# Supplementary material for: PRMT5-mediated FUBP1 methylation accelerates prostate cancer progression
Source: J Clin Invest. 2024 Aug 15;134(18):e175023. doi: 10.1172/JCI175023 (PMC11405040; doi:10.1172/JCI175023)
Supplement: Supporting data values [file jci-134-175023-s102.xlsx]

## Sheet: Figure 1E
RWPE1	Time	Scr				FUBP1 shRNA#1				FUBP1 shRNA#2
	Day 0	10	10	10	10	10	10	10	10	10	10	10	10
	Day 2	17.8	18.3	18.5	17.7	18.9	17	19.2	18.3	17.9	19.2	16.4	18.5
	Day 4	36.8	35.5	39	41.6	37.9	40.3	37.5	39.6	35.9	38.8	41.3	39.1
	Day 6	73.2	69.9	70	68.5	76.9	71.8	67.3	73.3	72.4	71.3	63.2	69.5
	Day 8	156	157	148	147	143	139	159	147	139	150	142	137
LNCaP	Time	Scr				FUBP1 shRNA#1				FUBP1 shRNA#2
	Day 0	4	4	4	4	4	4	4	4	4	4	4	4
	Day 2	10.5	10.3	9.8	11.7	7.25	7.58	8.11	7.69	8.19	7.94	7.88	7.27
	Day 4	23.4	22.9	23.1	25	10.3	11.2	10.7	11.9	11.5	12.6	13.5	11.7
	Day 6	45.9	51.4	53.7	55.8	15.4	12.8	16.1	14.2	16.4	17.9	16.5	18.3
	Day 8	106	113	110	99.6	18.5	17.4	17.3	20	24.4	23.2	19.8	18.7
C4-2	Time	Scr				FUBP1 shRNA#1				FUBP1 shRNA#2
	Day 0	2	2	2	2	2	2	2	2	2	2	2	2
	Day 2	7.78	8.02	7.58	8.11	5.32	5.56	6.11	5.23	5.77	5.69	6.3	5.94
	Day 4	25.6	26.6	27.4	28	11.7	14.3	12.2	11.9	13.3	11.7	12.9	14
	Day 6	63.4	59.8	72.2	68.7	18.5	21.1	19.4	17.7	22.3	20.2	19.9	20.7
	Day 8	123	111	118	126	29.5	28.6	31.3	27.5	35.7	32	33.9	40.2
VCaP	Time	Scr				FUBP1 shRNA#1				FUBP1 shRNA#2
	Day 0	2	2	2	2	2	2	2	2	2	2	2	2
	Day 2	2.55	2.64	2.1	2.48	1.22	1.35	1.54	1.75	1.33	1.74	1.54	1.36
	Day 4	4.31	3.42	3.5	3.37	1.77	1.59	1.36	1.87	1.12	1.89	1.67	1.9
	Day 6	7.53	8.12	7.72	7.22	1.97	1.88	1.84	1.71	2.11	1.99	2.03	1.95
	Day 8	11.5	14.2	13.4	15.6	2.22	1.97	2.31	2.4	2.55	2.76	2.57	3.13

## Sheet: Figure 1F
		Tumor volume (mm3)
C4-2 cell	Time	PLKO.1-Scr					FUBP1-shRNA #1					FUBP1-shRNA #2
	Day 10	62.99	106.8	45.13	86.71	52.85	0	0	0	0	0	0	0	0	0	0
	Day 12	135.02	161.83	95.53	146.66	120.68	0	0	0	0	0	0	0	0	0	0
	Day 14	238.55	254.17	169.34	197.21	177.64	0	54.82	51.35	67.99	43.28	0	67.75	0	69.52	73.82
	Day 16	370.92	393.23	338.2	293.08	313.53	0	61.1	76.56	117.41	51.32	0	85.11	0	93.24	131.04
	Day 18	554.32	652.28	497.95	487.34	482.68	0	65.64	104.64	180.27	78.11	0	130.79	47.95	134.96	136.26
	Day 20	739.9	819.23	747.79	613.7	710.07	15.62	78.62	107.19	259.19	107.36	29.55	184.35	80.73	173.76	200.75

## Sheet: Figure 1H
	Tumor weight （g）
	PLKO.1-Scr	FUBP1-shRNA #1	FUBP1-shRNA #2
	0.59	0.021	0.022
	0.87	0.026	0.064
	1.11	0.115	0.22
	0.71	0.209	0.195
	0.69	0.133	0.222
	C4-2 cell

## Sheet: Figure 2F
Cell line	Genes	Scr				PRMT5 siRNA#1				PRMT5 siRNA#2
LNCaP	PRMT5	1.18021	0.987399	0.941435	0.915097	0.25323	0.211857	0.21791	0.256457	0.160584	0.177019	0.17068	0.189824
	SLC7A11	1.09513	0.940135	0.910807	1.065	0.415902	0.406458	0.350672	0.441234	0.205249	0.250061	0.233135	0.225551
	PDK1	1.06861	1.13902	0.849797	0.967512	0.324038	0.300631	0.284024	0.363327	0.301817	0.348737	0.342	0.315651
VCaP	PRMT5	1.01267	0.916349	1.01884	1.04951	0.198862	0.189786	0.231032	0.222874	0.265203	0.259169	0.259114	0.311662
	SLC7A11	0.919199	0.973312	1.08645	1.04163	0.27729	0.241887	0.324135	0.309492	0.409808	0.428836	0.38945	0.433784
	PDK1	1.00812	0.849376	1.09132	1.06459	0.311273	0.320533	0.372878	0.359547	0.395143	0.372123	0.340473	0.442471

## Sheet: Figure 2H
Cell line	Genes	Scr				MTAP siRNA#1				MTAP siRNA#2
LNCaP	MTAP	1.21772	1.0208	0.895864	0.916065	0.137224	0.166306	0.17676	0.174483	0.122567	0.150765	0.207788	0.244657
	SLC7A11	0.904966	1.08233	0.915261	1.12345	0.22905	0.285687	0.300891	0.259228	0.26349	0.278418	0.311226	0.287637
	PDK1	1.01774	1.07508	0.948106	0.957511	0.350892	0.387181	0.401188	0.430186	0.341964	0.390405	0.432632	0.385441
VCaP	MTAP	0.920356	1.03341	1.04797	1.00615	0.186082	0.149489	0.182869	0.175488	0.180702	0.147936	0.190865	0.143332
	SLC7A11	0.881959	0.969234	1.0864	1.08652	0.28703	0.26946	0.293459	0.245752	0.325315	0.325523	0.401332	0.256382
	PDK1	0.983869	1.07692	0.939886	0.997684	0.353807	0.372974	0.374442	0.352367	0.419493	0.341854	0.398662	0.346595

## Sheet: Figure 3B
	Genes	Vector+Scr				Vector+FUBP1-shRNA				Flag-FUBP1WT+FUBP1-shRNA				Flag-FUBP13K+FUBP1-shRNA
LNCaP	SLC7A11	1.04851	0.988395	0.966034	0.992682	0.225364	0.211954	0.19035	0.190238	1.08384	0.927671	0.992612	0.896411	0.365859	0.362919	0.413104	0.502957
	PDK1	0.981405	1.02259	0.976949	1.02672	0.274508	0.285916	0.24711	0.231485	0.945792	0.9402	0.953624	0.967877	0.255948	0.264362	0.256789	0.290773
C4-2	SLC7A11	0.85266	0.929601	0.989585	1.26793	0.252053	0.24682	0.218048	0.220564	1.32674	1.36421	1.28145	1.16072	0.414272	0.455194	0.469207	0.588866
	PDK1	0.797127	1.02856	1.02676	1.20334	0.411177	0.3984	0.31168	0.244061	0.759691	0.936229	0.901588	1.11016	0.365757	0.407377	0.366693	0.429407

## Sheet: Figure 3C
LNCaP	Days	Vector+Scr				Vector+FUBP1-shRNA				Flag-FUBP1WT+FUBP1-shRNA				Flag-FUBP13K+FUBP1-shRNA
	0	4	4	4	4	4	4	4	4	4	4	4	4	4	4	4	4
	2	7.81	7.13	7.29	6.96	6.63	6.3	6.45	5.88	6.85	7.76	7.42	6.97	6.83	6.4	6.51	6.11
	4	24.9	27.6	21.8	24.7	11.4	9.5	10.7	9.9	21.8	24.6	23.2	22.1	18.7	15.1	17.3	18
	6	61.3	58.9	63	62.6	18.6	17.9	19.3	16.5	56.9	60.5	61	58.5	33.4	40.5	36.7	33.3
C4-2	Days	Vector+Scr				Vector+FUBP1-shRNA				Flag-FUBP1WT+FUBP1-shRNA				Flag-FUBP13K+FUBP1-shRNA
	0	2	2	2	2	2	2	2	2	2	2	2	2	2	2	2	2
	2	7.12	7.01	6.87	7.25	5.23	4.86	5.2	5.17	7.43	7.29	7.58	7.38	6.66	6.29	7.23	6.94
	4	24.8	28.4	25.6	23.8	13.3	14.8	17.2	16.9	28.7	30.2	27.5	27.3	20.4	19.5	21.7	18.3
	6	75.5	71.4	69.3	68	27.6	28.3	25.1	19.4	78.2	68.3	71.4	74.6	35.3	47.6	46.9	42.8

## Sheet: Figure 3D
	Time	Vector+Scr						Vector+FUBP1-shRNA						Flag-FUBP1WT+FUBP1-shRNA						Flag-FUBP13K+FUBP1-shRNA
	Day 9													58.34		72.74
	Day 11	53.23	38.46	57.6	66.22	50.47								85.91		109.06	56.76		59.57
	Day 13	75.5	96.1	91.22	101.62	118.63								164.05		182.75	75.37		96.01
	Day 15	138.28	156.59	160.35	148.77	203.7	43.89							258.85		307.02	199.07		115.75					6.2
	Day 17	463.1	414.41	374.26	274.63	186.15	119.98							431.43	170.56	745.58	533.13	240.58	436.96	71.4			105.27	72.75	117.34
	Day 19	734.11	604.12	665.22	493.64	254.69	300.57							631.08	286.13	797	762.95	381.46	623.75	129.07		39.45	143.65	135.59	181.58
	Day 21	986.68	909.12	1057.05	801.08	347.99	542.57				45.55			928.8	451.79	1000.34	888.87	614.06	783.55	223.53		69.78	220.38	222.67	234
	Day 23	1324.97	1215.68	1363.03	1233.07	530.75	917.54				86.38			1044.1	593.38	1222.26	1031.4	833.99	936.82	289.68		142.9	315.88	300.91	267.11
	Day 25	1664.15	1667.06	1703.35	1622.98	759.56	1208.75	68.28	62.04	53.8	151.55	35.2	17.08	1646.13	963.39	1590.09	1405.91	1273.1	1524.58	611.77	18.01	342.19	512.54	587.28	395.28

## Sheet: Figure 3F
	Tumor weight （g）
	Vector+Scr	Vector+FUBP1-shRNA	Flag-FUBP1WT+FUBP1-shRNA	Flag-FUBP13K+FUBP1-shRNA
	1.571	0.078	1.468	0.481
	1.607	0.053	0.903	0.016
	1.565	0.042	1.57	0.275
	1.683	0.131	1.231	0.309
	0.915	0.031	1.272	0.593
	0.986	0.011	1.467	0.329
	C4-2 cell

## Sheet: Figure 3H
	Genes	FUBP1+vector			FUBP1+PRMT5			FUBP13K+vector			FUBP13K+PRMT5
LNCaP	SLC7A11	1.01439	1.08216	0.90419	2.17245	2.15879	2.19643	0.27441	0.28529	0.26825	0.35174	0.38465	0.30821
	PDK1	1.20157	0.9823	0.84458	1.77435	1.88912	1.86491	0.19604	0.2086	0.18018	0.19497	0.24598	0.21953
C4-2	SLC7A11	0.998117	1.01876	0.97876	2.09086	2.17025	2.05224	0.223459	0.220659	0.232154	0.295943	0.299142	0.333606
	PDK1	0.996298	0.954459	1.0579	1.64492	1.74315	1.84244	0.177626	0.184423	0.192785	0.184621	0.228155	0.226721

[truncated: 45 more sheets: Figure 3J, Figure 3K, Figure 4A, Figure 4B, Figure 4C, Figure 4G, Figure 4H, Figure 4I, Figure 5A, Figure 5E, Figure 6A, Figure 6C, Figure 6D, Figure 6F, Figure 6G, Figure 6J, Figure 8A, Figure 8B, Figure 8C, Figure 8D …]
